# Supplementary material for: Transcriptomic analysis of rat prefrontal cortex following chronic stress induced by social isolation – Relevance to psychiatric and neurodevelopmental illness, and implications for treatment
Source: Neurobiol Stress. 2024 Oct 17;33:100679. doi: 10.1016/j.ynstr.2024.100679 (PMC11536066; doi:10.1016/j.ynstr.2024.100679)
Supplement: Multimedia component 1 [file mmc1.xlsx]

## Sheet: Sheet1
Supplementary Table 1. Differentially expressed genes (DEGs) and enriched biological functions identified in the prefrontal cortex (PFC) of isolation-reared rats were compared against these published and open access RNA-Seq datasets involving human frontal cortical tissue. ASD: autistic spectrum disorder, BP: bipolar disorder, MDD: major depressive disorder, BA: Brodmann's area
Patient diagnosis	Number of controls	Number of cases	Brain region	Reference
Schizophrenia	6	5	BA9, BA24	Xiao et al., 2014
	19	19	Dorsolateral PFC	Corley et al., 2016
	24	24	Anterior cingulate cortex	Ramaker et al., 2017
	196	155	Dorsolateral PFC	Jaffe et al., 2018
	206	93	BA9, BA46	Bowen et al., 2019
	285	259	BA9, BA46	Syn5607603
ASD	57	47	BA10, BA19, BA44	Gupta et al., 2014
	38	34	Superior frontal gyrus	Liu et al., 2016
	16	16	BA9, BA22, BA41/42	Parikshak et al., 2016
	39	13	Dorsolateral PFC	Wright et al., 2017
BP	6	7	BA9, BA24	Xiao et al., 2014
MDD	22	26	BA8/9, BA11, BA25	Labonte et al., 2017
	29	30	BA9	Pantazatos et al., 2017
References
Bowen, E.F., et al., 2019. DLPFC transcriptome defines two molecular subtypes of schizophrenia. Transl. Psychiatry 9 (1), 147.
Corley, S.M., et al., 2016. Transcriptomic analysis shows decreased cortical expression of NR4A1, NR4A2 and RXRB in schizophrenia and provides evidence for nuclear receptor dysregulation. PloS One 11, e0166944.
Gupta, S., et al., 2014. Transcriptome analysis reveals dysregulation of innate immune response genes and neuronal activity-dependent genes in autism. Nat. Commun. 5, 5748.
Jaffe, A.E., et al., 2018. Developmental and genetic regulation of the human cortex transcriptome illuminate schizophrenia pathogenesis. Nat. Neurosci. 21 (8), 1117-1125.
Labonte. B., et al., 2017. Sex-specific transcriptional signatures in human depression. Nat. Med. 23 (9), 1102-1111.
Liu, X., et al., 2016. Disruption of an evolutionarily novel synaptic expression pattern in autism. PLoS Biol. 14 (9), e1002558.
Pantazatos, S.P., et al., 2017. Whole-transcriptome brain expression and exon-usage profiling in major depression and suicide: evidence for altered glial, endothelial and ATPase activity. Mol. Psychiatry 22 (5), 760-773.
Suppl T1
Parikshak, N.N., et al., 2016. Genome-wide changes in lncRNA, splicing, and regional gene expression patterns in autism. Nature 540 (7633), 423-427.
Suppl T1
Ramaker, R.C., et al., 2017. Post-mortem molecular profiling of three psychiatric disorders. Genome Med 9 (1), 72.
Wright, C., et al., 2017. Altered expression of histamine signaling genes in autism spectrum disorder. Transl. Psychiatry 7 (5), e1126.
Xiao, Y., et al., 2014. The DNA methylome and transcriptome of different brain regions in schizophrenia and bipolar disorder. PLoS One 9 (4), e95875.
Suppl T1
Acknowledgement
Data within syn5607603 were accessed via synapse.org on 16th October 2022. These data were generated as part of the CommonMind Consortium supported by funding from Takeda Pharmaceuticals Company Limited, F. Hoffmann-La Roche Ltd and NIH grants R01MH085542, R01MH093725, P50MH066392, P50MH080405, R01MH097276, RO1-MH-075916, P50M096891, P50MH084053S1, R37MH057881, AG02219, AG05138, MH06692, R01MH110…
