# Supplementary material for: Transcriptomic analysis of rat prefrontal cortex following chronic stress induced by social isolation – Relevance to psychiatric and neurodevelopmental illness, and implications for treatment
Source: Neurobiol Stress. 2024 Oct 17;33:100679. doi: 10.1016/j.ynstr.2024.100679 (PMC11536066; doi:10.1016/j.ynstr.2024.100679)
Supplement: Multimedia component 2 [file mmc2.xlsx]

## Sheet: Sheet1
Supplementary Table 2. 183 differentially expressed genes (DEGs) in the rat frontal cortex following isolation rearing, sorted alphabetically
15 up-regulated genes
Gene ID	Gene symbol	Gene name	Log2 fold change	Adjusted P-value
ENSRNOG00000028884	Atp5l	ATP synthase subunit g (also Atp5mg)	0.299163	0.0353309
ENSRNOG00000012684	Bloc1s2	biogenesis of lysosomal organelles complex-1, subunit 2	0.29424	0.0276425
ENSRNOG00000010079	Car3	carbonic anhydrase 3	5.70429	0.000284935
ENSRNOG00000021067	Fxyd7	FXYD domain-containing ion transport regulator 7	0.37818	0.0334456
ENSRNOG00000014365	Gne	glucosamine (UDP-N-acetyl)-2-epimerase/N-acetylmannosamine kinase	0.468508	0.0163947
ENSRNOG00000019221	Gstm4	glutathione S-transferase mu 4	0.457556	0.045721
ENSRNOG00000061153	Hrh3	histamine receptor H3	0.360646	0.0428354
ENSRNOG00000027028	Lamtor4	late endosomal/lysosomal adaptor, MAPK and MTOR activator 4	0.34246	0.0499302
ENSRNOG00000026211	Mri1	methylthioribose-1-phosphate isomerase 1	0.33688	0.0382544
ENSRNOG00000053615	Mrpl50	mitochondrial ribosomal protein L50	0.362171	0.0469546
ENSRNOG00000024539	Ndufb6	NADH:ubiquinone oxidoreductase subunit B6	0.295713	0.0498698
ENSRNOG00000037720	Rita1	RBPJ interacting and tubulin associated 1	0.297325	0.0382544
ENSRNOG00000008656	Snca	synuclein alpha	0.291872	0.0223307
ENSRNOG00000002115	Sod1	superoxide dismutase 1	0.266702	0.0459453
ENSRNOG00000017829	Ssu72	SSU72 homolog, RNA polymerase II CTD phosphatase	0.259449	0.0371484
168 down-regulated genes
Gene ID	Gene symbol	Gene name	Log2 fold change	Adjusted P-value
ENSRNOG00000022305	Abcc-ps1	ATP binding cassette subfamily C member 1, pseudogene 1	-0.393915	0.0371484
ENSRNOG00000054344	AC120246.2	N/A	-0.911484	0.0382544
ENSRNOG00000001730	Acap2	ArfGAP with coiled-coil, ankyrin repeat and PH domains 2	-0.481533	0.0300536
ENSRNOG00000004828	Acvr1c	activin A receptor type 1C	-0.839424	0.0353475
ENSRNOG00000059479	Adcy1	adenylate cyclase 1	-0.552471	0.0163947
ENSRNOG00000013623	Amer2	APC membrane recruitment protein 2	-0.73935	0.0225105
ENSRNOG00000011076	Ank2	ankyrin 2	-0.366098	0.0454957
ENSRNOG00000053288	Ank3	ankyrin 3	-0.325411	0.0300536
ENSRNOG00000030247	Ankhd1	ankyrin repeat and KH domain containing 1	-0.291905	0.0488142
ENSRNOG00000014928	Apba1	amyloid beta precursor protein binding family A member 1	-0.321432	0.0334456
ENSRNOG00000007830	Apold1	apolipoprotein L domain containing 1	-0.928153	0.00219577
ENSRNOG00000056826	Arap2	ArfGAP with RhoGAP domain, ankyrin repeat and PH domain 2	-0.313694	0.0413668
ENSRNOG00000043465	Arc	activity-regulated cytoskeleton-associated protein	-2.76951	0.000732746
ENSRNOG00000011460	Arfgef3	ARFGEF family member 3	-0.803278	0.0137137
ENSRNOG00000004696	Arhgap5	Rho GTPase activating protein 5	-0.4608	0.0334456
ENSRNOG00000008924	Arhgef12	Rho guanine nucleotide exchange factor 12	-0.365139	0.0234335
ENSRNOG00000019677	Arid3b	AT-rich interaction domain 3B	-0.980445	0.0163947
ENSRNOG00000000635	Arid5b	AT-rich interaction domain 5B	-0.533475	0.0223307
ENSRNOG00000020770	Arl4d	ADP-ribosylation factor like GTPase 4D	-0.621935	0.0163947
ENSRNOG00000018714	Arl5b	ADP-ribosylation factor like GTPase 5B	-0.787021	0.0113426
ENSRNOG00000001324	Asmt	acetylserotonin O-methyltransferase	-1.84534	0.0382535
ENSRNOG00000056984	Baz2b	bromodomain adjacent to zinc finger domain, 2B	-0.480103	0.00946319
ENSRNOG00000007152	Bhlhe40	basic helix-loop-helix family, member e40	-0.596128	0.0117608
ENSRNOG00000003300	Btg2	BTG anti-proliferation factor 2	-1.24872	0.0223307
ENSRNOG00000002863	Cacna1e	calcium voltage-gated channel subunit alpha1 E	-0.807329	0.0371484
ENSRNOG00000060946	Cask	calcium/calmodulin dependent serine protein kinase	-0.385025	0.0431128
ENSRNOG00000008444	Cbl	Cbl proto-oncogene	-0.651052	0.039695
ENSRNOG00000004057	Ccdc88a	coiled coil domain containing 88A	-0.464927	0.0163947
ENSRNOG00000010379	Celf1	CUGBP, Elav-like family member 1	-0.412297	0.0463029
ENSRNOG00000011268	Chd5	chromodomain helicase DNA binding protein 5	-0.301564	0.0336267
ENSRNOG00000049302	Chd9	chromodomain helicase DNA binding protein 9	-0.48404	0.018877
ENSRNOG00000017556	Chrm4	cholinergic receptor, muscarinic 4	-0.372053	0.020469
ENSRNOG00000001143	Cit	citron rho-interacting serine/threonine kinase	-0.367757	0.0163947
ENSRNOG00000054891	Cnot6	CCR4-NOT transcription complex, subunit 6	-0.348638	0.0223307
ENSRNOG00000033433	Csrnp1	cysteine and serine rich nuclear protein 1	-1.11333	0.000814668
ENSRNOG00000015036	Ctgf	cellular communication network factor 2	-0.899157	0.0459453
ENSRNOG00000014479	Cttnbp2nl	CTTNBP2 N-terminal like	-0.263757	0.0498698
ENSRNOG00000040287	Cyp1b1	cytochrome P450, family 1, subfamily b, polypeptide 1	-0.821392	0.0348106
ENSRNOG00000047712	Dcx	doublecortin	-0.469967	0.0257785
ENSRNOG00000010065	Dgkh	diacylglycerol kinase, eta	-0.923215	0.0241073
ENSRNOG00000056106	Dip2b	disco-interacting protein 2 homolog B	-0.390641	0.0300536
ENSRNOG00000012573	Dlgap2	DLG associated protein 2	-0.363323	0.0331794
ENSRNOG00000003028	Dnah17	dynein, axonemal, heavy chain 17	-2.56138	0.0117608
ENSRNOG00000004823	Dock4	dedicator of cytokinesis 4	-0.45223	0.0190928
ENSRNOG00000003977	Dusp1	dual specificity phosphatase 1	-1.6474	5.96599e-05
ENSRNOG00000014061	Dusp5	dual specificity phosphatase 5	-0.98128	0.042749
ENSRNOG00000023896	Dusp6	dual specificity phosphatase 6	-1.16143	0.0165324
ENSRNOG00000007821	Dyrk2	dual specificity tyrosine phosphorylation regulated kinase 2	-0.407353	0.0257785
ENSRNOG00000019422	Egr1	early growth response 1	-1.19852	0.0113426
ENSRNOG00000000640	Egr2	early growth response 2	-2.97041	0.0117608
ENSRNOG00000017828	Egr3	early growth response 3	-0.454783	0.0315222
ENSRNOG00000015719	Egr4	early growth response 4	-0.500149	0.045721
ENSRNOG00000000190	Ep300	E1A binding protein p300	-0.556504	0.0499302
ENSRNOG00000052894	Epg5	ectopic P-granules 5 autophagy tethering factor	-0.446107	0.017864
ENSRNOG00000000275	Fam13c	family with sequence similarity 13, member C	-0.307764	0.0352498
ENSRNOG00000031760	Fmn1	formin 1	-0.961007	0.018877
ENSRNOG00000061764	Fmn2	formin 2	-0.416759	0.028228
ENSRNOG00000055567	Fmnl2	formin-like 2	-0.339844	0.0312977
ENSRNOG00000008015	Fos	Fos proto-oncogene, AP-1 transcription factor subunit	-2.08571	0.00613339
ENSRNOG00000046667	Fosb	FosB proto-oncogene, AP-1 transcription factor subunit	-1.10732	0.0358742
ENSRNOG00000002053	Fras1	Fraser extracellular matrix complex subunit 1	-0.611993	0.0223307
ENSRNOG00000019822	Gadd45b	growth arrest and DNA-damage-inducible, beta	-0.657149	0.0432507
ENSRNOG00000007126	Gpr19	G protein-coupled receptor 19	-0.534696	0.0163947
ENSRNOG00000008766	Grin2b	glutamate ionotropic receptor NMDA type subunit 2B	-0.566148	0.0463637
ENSRNOG00000020372	Hdac4	histone deacetylase 4	-0.428248	0.0322643
ENSRNOG00000013257	Hecw2	HECT, C2 and WW domain containing E3 ubiquitin protein ligase 2	-0.521958	0.0336267
ENSRNOG00000023969	Herc6	HECT and RLD domain containing E3 ubiquitin protein ligase family member 6	-0.570854	0.0173522
ENSRNOG00000007034	Hipk2	homeodomain interacting protein kinase 2	-0.420535	0.0485855
ENSRNOG00000011358	Hipk3	homeodomain interacting protein kinase 3	-0.435134	0.0409836
ENSRNOG00000061262	Huwe1	HECT, UBA and WWE domain containing E3 ubiquitin protein ligase 1	-0.342655	0.0454957
ENSRNOG00000059406	Ier5	immediate early response 5	-0.684343	0.0163947
ENSRNOG00000024846	Ier5l	immediate early response 5-like	-0.712405	0.0225105
ENSRNOG00000009253	Igsf9b	immunoglobulin superfamily, member 9B	-0.883261	0.0359112
ENSRNOG00000023509	Irs2	insulin receptor substrate 2	-0.714754	0.0163947
ENSRNOG00000006569	Itgb8	integrin subunit beta 8	-0.693101	0.0371484
ENSRNOG00000004516	Itgbl1	integrin subunit beta like 1	-1.20896	0.0371484
ENSRNOG00000007104	Itpr1	inositol 1,4,5-trisphosphate receptor, type 1	-0.260575	0.0473306
ENSRNOG00000026293	Jun	Jun proto-oncogene, AP-1 transcription factor subunit	-0.350987	0.0498698
ENSRNOG00000042838	Junb	JunB proto-oncogene, AP-1 transcription factor subunit	-1.20518	0.000315305
ENSRNOG00000001658	Kcnj6	potassium inwardly-rectifying channel, subfamily J, member 6	-0.440443	0.0469546
ENSRNOG00000010591	Kdm5a	lysine demethylase 5A	-0.286465	0.0499302
ENSRNOG00000037613	Kdm6b	lysine demethylase 6B	-0.672847	0.0322643
ENSRNOG00000008471	Kif21b	kinesin family member 21B	-0.355251	0.0351656
ENSRNOG00000014205	Klf2	Kruppel-like factor 2	-0.970983	0.018877
ENSRNOG00000006118	Klf10	Kruppel-like factor 10	-1.29076	0.00561935
ENSRNOG00000006515	Klhl15	kelch-like family member 15	-1.66974	0.0163947
ENSRNOG00000001844	Klhl42	kelch-like family, member 42	-0.471023	0.0312977
ENSRNOG00000015133	Kmt2a	lysine methyltransferase 2A	-0.654899	0.020469
ENSRNOG00000028630	Ksr2	kinase suppressor of ras 2	-0.738609	0.0191676
ENSRNOG00000004377	Lpin1	lipin 1	-0.440617	0.0285919
ENSRNOG00000023453	Lrba	LPS responsive beige-like anchor protein	-0.284152	0.0351656
ENSRNOG00000006338	Lrp6	LDL receptor related protein 6	-0.386601	0.0328135
ENSRNOG00000027151	Lrrc58	leucine rich repeat containing 58	-0.424012	0.0428623
ENSRNOG00000004048	Lrrk2	leucine-rich repeat kinase 2	-0.350502	0.0377412
ENSRNOG00000010680	Med12l	mediator complex subunit 12L	-0.599446	0.0117608
ENSRNOG00000006378	Mga	MAX dimerization protein MGA	-0.592287	0.0459453
ENSRNOG00000013281	Mib1	MIB E3 ubiquitin protein ligase 1	-0.402607	0.0241073
ENSRNOG00000001255	Mlxip	MLX interacting protein	-0.481896	0.0257785
ENSRNOG00000002894	Mnt	MAX network transcriptional repressor	-0.525024	0.0351656
ENSRNOG00000011619	Myo9a	myosin IXA	-0.517134	0.048478
ENSRNOG00000015121	N4bp1	Nedd4 binding protein 1	-0.322824	0.0371484
ENSRNOG00000008415	Nab2	Ngfi-A binding protein 2	-0.566371	0.0163947
ENSRNOG00000008425	Nav1	neuron navigator 1	-0.505969	0.0117608
ENSRNOG00000052157	Nav3	neuron navigator 3	-0.381312	0.0371484
ENSRNOG00000005616	Ncoa3	nuclear receptor coactivator 3	-0.391903	0.0371484
ENSRNOG00000014548	Nedd9	neural precursor cell expressed, developmentally down-regulated 9	-0.498953	0.0348106
ENSRNOG00000009795	Nfib	nuclear factor I/B	-0.650154	0.0108025
ENSRNOG00000002983	Nfix	nuclear factor I X	-0.393796	0.0450023
ENSRNOG00000020009	Npas4	neuronal PAS domain protein 4	-1.19985	0.0257785
ENSRNOG00000007607	Nr4a1	nuclear receptor subfamily 4, group A, member 1	-1.91284	0.000814668
ENSRNOG00000005964	Nr4a3	nuclear receptor subfamily 4, group A, member 3	-1.31715	0.039695
ENSRNOG00000014142	Ogfrl1	opioid growth factor receptor-like 1	-0.395418	0.0454957
ENSRNOG00000016950	Otud1	OTU deubiquitinase 1	-0.589326	0.0164645
ENSRNOG00000018477	Otud4	OTU deubiquitinase 4	-0.447695	0.0351656
ENSRNOG00000000942	Pan3	poly(A) specific ribonuclease subunit PAN3	-0.39185	0.0459453
ENSRNOG00000042519	Peak1	pseudopodium-enriched atypical kinase 1	-0.585972	0.0113426
ENSRNOG00000007387	Per1	period circadian regulator 1	-0.841689	0.028408
ENSRNOG00000024101	Phkb	phosphorylase kinase regulatory subunit beta	-0.486792	0.0112169
ENSRNOG00000038365	Plekha2	pleckstrin homology domain containing A2	-0.33352	0.0454957
ENSRNOG00000018484	Plk3	polo-like kinase 3	-1.26644	0.00604447
ENSRNOG00000006893	Ppm1k	protein phosphatase, Mg2+/Mn2+ dependent, 1K	-0.414896	0.0328135
ENSRNOG00000028493	Ppp1r15b	protein phosphatase 1, regulatory subunit 15B	-0.340621	0.0213986
ENSRNOG00000003491	Prkca	protein kinase C, alpha	-0.540568	0.0351656
ENSRNOG00000010217	Prrc2b	proline-rich coiled-coil 2B	-0.427988	0.0163947
ENSRNOG00000056150	Purb	purine rich element binding protein B	-0.498748	0.0223307
ENSRNOG00000000956	Rasl11a	RAS-like family 11 member A	-0.846202	0.0190928
ENSRNOG00000046547	Rbm24	RNA binding motif protein 24	-0.716062	0.0069191
ENSRNOG00000002750	Rc3h1	ring finger and CCCH-type domains 1	-0.589279	0.0351656
ENSRNOG00000014486	Rfx3	regulatory factor X3	-0.650221	0.0499302
ENSRNOG00000047873	Sec22c	SEC22 homolog C, vesicle trafficking protein	-0.492315	0.0459453
ENSRNOG00000008173	Sesn3	sestrin 3	-0.510588	0.0163947
ENSRNOG00000007472	Setd5	SET domain containing 5	-0.286405	0.0268932
ENSRNOG00000001189	Sik1	salt-inducible kinase 1	-1.89507	0.000732746
ENSRNOG00000047386	Smg1	SMG1, nonsense mediated mRNA decay associated PI3K related kinase	-0.54197	0.0173238
ENSRNOG00000020344	Sntb2	syntrophin, beta 2	-1.33555	0.0284105
ENSRNOG00000054391	Snurf	SNRPN upstream open reading frame	-1.59933	0.0117608
ENSRNOG00000053240	Soga1	suppressor of glucose, autophagy associated 1	-0.662524	0.0117608
ENSRNOG00000018841	Sox8	SRY-box transcription factor 8	-0.564544	0.0117608
ENSRNOG00000013851	Spry4	sprouty RTK signaling antagonist 4	-1.05001	0.0223307
ENSRNOG00000006911	Sptb	spectrin, beta, erythrocytic	-0.336838	0.0285919
ENSRNOG00000006509	Srgap3	SLIT-ROBO Rho GTPase activating protein 3	-0.421179	0.0291322
ENSRNOG00000007992	Srsf10	serine and arginine rich splicing factor 10	-0.362195	0.0465397
ENSRNOG00000014285	Ssh2	slingshot protein phosphatase 2	-0.401927	0.0386231
ENSRNOG00000009590	Stox2	storkhead box 2	-0.480267	0.0428623
ENSRNOG00000004806	Strn	striatin	-0.442052	0.0353475
ENSRNOG00000026432	Syt7	synaptotagmin 7	-0.263753	0.0371484
ENSRNOG00000052840	Tanc2	tetratricopeptide repeat, ankyrin repeat and coiled-coil containing 2	-0.539913	0.0415236
ENSRNOG00000015692	Taok1	TAO kinase 1	-0.672604	0.0113426
ENSRNOG00000011238	Tiparp	TCDD-inducible poly(ADP-ribose) polymerase	-1.24509	0.0113426
ENSRNOG00000025160	Tlcd4	TLC domain containing 4	-0.538934	0.0300536
ENSRNOG00000012422	Tnik	TRAF2 and NCK interacting kinase	-0.486341	0.0163947
ENSRNOG00000024907	Tnrc6b	trinucleotide repeat containing adaptor 6B	-0.365626	0.0315967
ENSRNOG00000022395	Tnrc6c	trinucleotide repeat containing adaptor 6C	-0.554211	0.00288911
ENSRNOG00000004100	Trib1	tribbles pseudokinase 1	-1.75462	0.00622803
ENSRNOG00000012148	Trio	trio Rho guanine nucleotide exchange factor	-0.254263	0.0499302
ENSRNOG00000057806	Trpm7	transient receptor potential cation channel, subfamily M, member 7	-0.364039	0.0428623
ENSRNOG00000024998	Trps1	transcriptional repressor GATA binding 1	-0.538578	0.039695
ENSRNOG00000011470	Tsc1	TSC complex subunit 1	-0.379655	0.0223307
ENSRNOG00000018012	Tulp4	TUB like protein 4	-0.425681	0.0223307
ENSRNOG00000009137	Ubxn2b	UBX domain protein 2B	-0.322976	0.0473306
ENSRNOG00000005802	Usp24	ubiquitin specific peptidase 24	-0.271943	0.0300536
ENSRNOG00000061121	Wdfy3	WD repeat and FYVE domain containing 3	-0.524948	0.0210817
ENSRNOG00000006967	Xiap	X-linked inhibitor of apoptosis	-0.418094	0.0498698
ENSRNOG00000018226	Zcchc14	zinc finger CCHC-type containing 14	-0.391563	0.0359112
ENSRNOG00000025634	Zfhx2	zinc finger homeobox 2	-0.325639	0.0459453
ENSRNOG00000052583	Zfp106	zinc finger protein 106	-0.341154	0.0352498
ENSRNOG00000053635	Zkscan8	zinc finger with KRAB and SCAN domains 8	-0.436689	0.0415231
ENSRNOG00000024535	Zzef1	zinc finger ZZ-type and EF-hand domain containing 1	-0.372863	0.034692
